# Supplementary material for: Effects of Hard Water Boiling on Chalky Rice in Terms of Texture Improvement and Ca Fortification
Source: Foods. 2023 Jun 28;12(13):2510. doi: 10.3390/foods12132510 (PMC10340219; doi:10.3390/foods12132510)
Supplement: Supplementary file 1 [file foods-12-02510-s001.zip]

Archive with 1 entries (1 files):
- foods-2459595-supplementary.xlsx
