# Supplementary material for: Effects of Hard Water Boiling on Chalky Rice in Terms of Texture Improvement and Ca Fortification
Source: Foods. 2023 Jun 28;12(13):2510. doi: 10.3390/foods12132510 (PMC10340219; doi:10.3390/foods12132510)
Supplement: Supplementary file 1 [file foods-12-02510-s001.zip › foods-2459595-supplementary.xlsx]

## Sheet: S5
	Alfa	Beta	Endo	Endo	Proteinase	Surface	Overall	Surface	Overall	Surface	Surface	Overall	Surface	Overall	Glucose	Maltose	Saccharose
						layer		layer		layer	layer		layer
	Amylase	Amylase	Xylanase	Cellulase		Hardness	Hardness	Stickiness	Stickiness	Adhered	Balance	Balance	Balance	Balance
						(H 1)	(H 2)	(S 1)	(S 2)	(L 3)	(S1/H1)	(S2/H2)	(A3/A1)	(A6/A4)
α-Amylase	1
β-Amylase	0.319703	1
endo-Xylanase	0.0148236	-0.0127184	1
endo-Cellulase	0.413437	-0.244159	0.301179	1
Proteinase	0.393918	0.109644	0.422069	0.0343003	1
(H 1)	-0.221073	-0.503354	0.375029	0.258049	-0.375752	1
(H 2)	-0.528919	-0.427632	0.374577	-0.0308444	-0.323901	0.65 *	1
(S 1)	-0.70 *	-0.338552	0.220826	-0.482079	-0.0928524	0.163908	0.63 *	1
(S 2)	-0.279396	0.00532593	-0.209821	-0.428983	-0.00238188	-0.455076	-0.273195	0.405098	1
(L 3)	-0.439548	0.132136	-0.264609	-0.372104	-0.452624	-0.0617202	0.419454	0.419634	-0.0183886	1
(S1/H1)	-0.434421	-0.05114	-0.0495698	-0.531215	0.233341	-0.55749	0.0508509	0.70 *	0.67 *	0.29988	1
(S2/H2)	0.207426	0.282457	-0.387469	-0.234132	0.259607	-0.71 **	-0.82 **	-0.196131	0.74 **	-0.390232	0.348807	1
(A3/A1)	-0.201421	0.167531	-0.142395	-0.440239	0.337808	-0.80 **	-0.231396	0.428266	0.63 *	0.259565	0.93 **	0.503575	1
(A6/A4)	-0.190141	0.0734794	0.0679448	-0.380465	0.491609	-0.65 *	-0.302448	0.439081	0.74 **	-0.0998269	0.86 **	0.63 *	0.86 **	1
Glucose cntent	-0.249869	0.357753	-0.252025	-0.67 *	0.340166	-0.74 **	-0.46658	0.270164	0.70 *	0.0392047	0.72 **	0.73 **	0.78 **	0.84 **	1
Maltose content	-0.204495	0.360362	-0.0692056	-0.58 *	0.388827	-0.68 *	-0.437834	0.227324	0.77 **	-0.139461	0.68 *	0.77 **	0.73 **	0.82 **	0.92 **	1
Saccharose content	-0.180667	0.232027	-0.162323	-0.58 *	0.363804	-0.76 **	-0.420863	0.292353	0.78**	-0.0533549	0.82 **	0.75**	0.87 **	'0.89 **	0.90 **	0.95 **	1

## Sheet: S6
			ΔE*(ab)
		Kumasannokagayaki (purified water)	3.32 ± 0.06 a
		Kumasannokagayaki (evian)	3.58 ± 0.16 a
		Kumasannokagayaki (contrex)	3.03 ± 0.19 b
		Tsukiakari (purified water)	4.10 ± 0.37 c
		Tsukiakari (evian)	4.62 ± 0.04 a
		Tsukiakari (contrex)	4.29 ± 0.06 b
		Koshihikari A (purified water)	4.66 ± 0.11 a
		Koshihikari A (evian)	3.80 ± 0.01 b
		Koshihikari A (contrex)	4.17 ± 0.07 c
		Sasashigure A (purified water)	3.24 ± 0.02 b
		Sasashigure A (evian)	4.09 ± 0.27 a
		Sasashigure A (contrex)	4.17 ± 0.10 a
		Hitomebore (purified water)	4.50 ± 0.07 b
		Hitomebore (evian)	4.88 ± 0.08 a
		Hitomebore (contrex)	3.86 ± 0.25 c
		Yosakoibijin (purified water)	6.02 ± 0.25 a
		Yosakoibijin (evian)	4.56 ± 0.21 b
		Yosakoibijin (contrex)	4.46 ± 0.25 b
		Koshihikari B (purified water)	4.52 ± 0.12 b
		Koshihikari B (evian)	6.19 ± 0.00 a
		Koshihikari B (contrex)	3.57 ± 0.15 c
		Sasashigure B (purified water)	3.62 ± 0.16 a
		Sasashigure B (evian)	3.67 ± 0.14 a
		Sasashigure B (contrex)	3.47 ± 0.53 a
		Morinokumasan (purified water)	6.04 ± 0.06 a
		Morinokumasan (evian)	5.48 ± 0.15 b
		Morinokumasan (contrex)	4.00 ± 0.15 c
		Yumeshizuku (purified water)	3.73 ± 0.01 c
		Yumeshizuku (evian)	4.36 ± 0.47 a
		Yumeshizuku (contrex)	3.94 ± 0.35 b

## Sheet: S1
					α-Amylase	β-Amylase	Proteinase
					(Ug-1)	(Ug-1)	(Ug-1)
				Kumasannokagayaki (Kumamoto)(WG)	0.036 ± 0.002 a	0.633 ± 0.017 a	0.052 ± 0.001 a
				Kumasannokagayaki (Kumamoto)(CG)	0.036 ± 0.001 a	0.681 ± 0.025 a	0.056 ± 0.002 a
				Tsukiakari (Iwate) (WG)	0.021 ± 0.000 b	0.457 ± 0.030 b	0.047 ± 0.001 b
				Tsukiakari (Iwate) (CG)	0.091 ± 0.003 a	0.591 ± 0.051 a	0.055 ± 0.000 a
				Koshihikari A (Niigata) (WG)	0.059 ± 0.003 b	0.519 ± 0.000 a	0.054 ± 0.000 a
				Koshihikari A(Niigata) (CG)	0.070 ± 0.003 a	0.591 ± 0.034 a	0.056 ± 0.000 a
				Sasashigure A (Miyagi) (GW)	0.068 ± 0.003 b	0.663 ± 0.017 a	0.050 ± 0.001 a
				Sasashigure A (Miyagi) (CW)	0.116 ± 0.005 a	0.642 ± 0.004 a	0.055 ± 0.002 a
				Hitomebore (Miyagi) (GW)	0.048 ± 0.007 b	0.758 ± 0.008 b	0.048 ± 0.000 a
				Hitomebore (Miyagi) (CW)	0.161 ± 0.003 a	0.982 ± 0.030 a	0.050 ± 0.001 a
				Yosakoibijin (Kochi) (GW)	0.035 ± 0.000 b	0.696 ± 0.046 a	0.044 ± 0.002 a
				Yosakoibijin (Kochi) (CW)	0.047 ± 0.003 a	0.707 ± 0.038 a	0.049 ± 0.000 a
				MorinoKumasan (Kumamoto)(WG)	0.035 ± 0.001 b	0.534 ± 0.013 a	0.053 ± 0.000 a
				MorinoKumasan (Kumamoto)(CG)	0.063 ± 0.003 a	0.537 ± 0.008 a	0.056 ± 0.000 a
				Yumeshizuku (Saga) (WG)	0.026 ± 0.003 b	0.555 ± 0.017 b	0.049 ± 0.000 b
				Yumeshizuku (Saga) (CG)	0.078 ± 0,002 a	0.752 ± 0.008 a	0.056 ± 0.001 a
				Milkyqueen (Kyoto) (GW)	0.048 ± 0.008 b	0.898 ± 0.013 b	0.044 ± 0.000 b
				Milkyqueen (Kyoto) (CW)	0.062 ± 0.002 a	0.985 ± 0.008 a	0.053 ± 0.001 a
				Yumepirika (Hokkaido) (GW)	0.050 ± 0.001 b	0.791 ± 0.021 a	0.045 ± 0.001 a
				Yumepirika (Hokkaido) (CW)	0.093 ± 0.006 a	0.854 ± 0.093 a	0.052 ± 0.003 a
				Koshinomenjiman (Niigata) (WG)	0.050 ± 0.001 b	0.385 ± 0.030 b	0.043 ± 0.000 b
				Koshinomenjiman (Niigata) (CG)	0.084 ± 0.002 a	0.561 ± 0.076 a	0.051 ± 0.000 a
				Koshinokaori (Niigata) (WG)	0.032 ± 0.005 a	0.439 ± 0.038 a	0.044 ± 0.001 a
				Koshinokaori (Niigata) (CG)	0.041 ± 0.001 a	0.466 ± 0.034 a	0.048 ± 0.002 a
				Koshihikari C (Hyogo) (WG)	0.046 ± 0.000 a	0.687 ± 0.076 b	0.041 ± 0.000 a
				Koshihikari C (Hyogo) (CG)	0.052 ± 0.003 a	0.839 ± 0.055 a	0.043 ± 0.000 a
				Tsubusuke (Chiba) (WG)	0.058 ± 0.003 b	0.618 ± 0.013 a	0.049 ± 0.001 a
				Tsubusuke (Chiba) (CG)	0.081 ± 0.002 a	0.678 ± 0.021 a	0.054 ± 0.000 a

## Sheet: S3
					Surface	Overall	Surface	Overall	Surface
					layer		layer		layer
					Hardness	Hardness	Stickiness	Stickiness	Adhered
					(H 1)	(H 2)	(S 1)	(S 2)	(L 3)
					105(N/cm2)	105(N/cm2)	105(N/cm2)	105(N/cm2)	[mm]
				Koshihikari C (WG) (pulified water)	67.8 ± 16.7 a	1731.7 ± 190.0 b	7.9 ± 4.8 b	307.3 ± 50.0 b	2.8 ± 0.7 b
				Koshihikari C (CG) (purified water)	60.4 ± 16.6 b	1722.8 ± 144.6 b	11.2 ± 3.9 a	351.1 ± 35.8 a	2.6 ± 0.7 b
				Koshihikari C(CG) (Evian)	51.9 ± 11.4 c	1714.0 ± 167.4 b	9.7 ± 3.7 c	305.2 ± 42.5 b	2.7 ± 0.7 b
				Koshihikari C (CG) (Contrex)	53.2 ± 13.5 c	1784.6 ± 169.5 a	9.2 ± 3.8 c	313.2 ± 49.9 b	2.9 ± 0.5 a
				Tsubusuke (WG) (pulified water)	79.8 ± 19.7 a	1839.5 ± 165.2 a	5.8 ± 3.3 c	293.1 ± 62.2 b	2.6 ± 0.9 a
				Tsubusuke (CG) (pulified water)	45.0 ± 14.3 b	1590.5 ± 193.3 b	5.9 ± 2.8 c	303.9 ± 55.6 b	2.8 ± 0.6 a
				Tsubusuke (CG) (Evian)	51.1 ± 16.2 b	1698.3 ± 183.8 b	7.1 ± 3.3 b	318.7 ± 53.9 a	2.7 ± 0.8 a
				Tsubusuke (CG) (Contrex)	73.9 ± 22.3 a	1716.0 ± 305.2 a	8.5 ± 5.5 a	302.5 ± 42.2 b	2.4 ± 0.9 a

## Sheet: S2
				Unpolished rice	α-Amylase	β-Amylase	Proteinase	endo-Xylanase	endo-Cellulase
					(Ug-1)	(Ug-1)	(Ug-1)	(Ug-1)	(Ug-1)
				Koshihikari B (purified water)	0.050 ± 0.000 a	0.967 ± 0.034 a	0.072 ± 0.001 a	0.063 ± 0.000 b	0.081 ± 0.000 c
				Koshihikari B (Evian)	0.029 ± 0.003 b	0.630 ± 0.004 c	0.065 ± 0.000 b	0.077 ± 0.002 a	0.069 ± 0.008 d
				Koshihikari B (1/2 dilution Evian)	0.059 ± 0.005 a	0.830 ± 0.008 b	0.072 ± 0.000 a	0.064 ± 0.002 b	0.138 ± 0.000 a
				Koshihikari B (1/4 dilution Evian)	0.052 ± 0.003 a	0.543 ± 0.008 d	0.066 ± 0.001 b	0.066 ± 0.000 b	0.095 ± 0.010 b
				Koshihikari B (purified water)	0.050 ± 0.000 a	0.967 ± 0.034 a	0.072 ± 0.001 a	0.063 ± 0.000 b	0.081 ± 0.000 b
				Koshihikari B (Contrex)	0.039 ± 0.003 b	0.555 ± 0.025 c	0.071 ± 0.001 a	0.071 ± 0.004 a	0.083 ± 0.003 b
				Koshihikari B (1/2 dilution Contrex)	0.050 ± 0.000 a	0.612 ± 0.004 b	0.072 ± 0.000 a	0.074 ± 0.000 a	0.078 ± 0.005 b
				Koshihikari B (1/4 dilution Contrex)	0.055 ± 0.000 a	0.648 ± 0.004 b	0.066 ± 0.001 b	0.070 ± 0.002 a	0.110 ± 0.005 a

## Sheet: S4
					D-glucose cntent	Maltose content	Saccharose content
					(g/100g)	(g/100g)	(g/100g)
				Koshihikari C (WG) (purified water)	0.068 ± 0.002 b	0.096 ± 0.003 b	0.322 ± 0.006 b
				Koshihikari C (CG) (purified water)	0.079 ± 0.001 a	0.119 ± 0.007 a	0.417 ± 0.009 a
				Koshihikari C (CG) (evian)	0.067 ± 0.002 b	0.100 ± 0.001 b	0.387 ± 0.012 c
				Koshihikari C (CG) (contrex)	0.070 ± 0.001 b	0.108 ± 0.006 b	0.380 ± 0.006 c
				Tsubusuke (WG) (purified water)	0.041 ± 0.000 c	0.080 ± 0.003 c	0.266 ± 0.007 c
				Tsubusuke (CG) (purified water)	0.077 ± 0.002 a	0.110 ± 0.006 a	0.362 ± 0.013 a
				Tsubusuke (CG) (evian)	0.065 ± 0.001 b	0.095 ± 0.002 b	0.351 ± 0.012 a
				Tsubusuke (CG) (contrex)	0.067 ± 0.002 b	0.105 ± 0.003 a	0.344 ± 0.008 b
